# Supplementary material for: Epicatechin Isolated from Litchi chinensis Sonn. (Litchi) Fruit Peel Ethyl Acetate Extract Modulated Glucose Uptake in Chang Cells and Suppressed ROS Production in RAW 264.7 Macrophages
Source: Antioxidants (Basel). 2024 Oct 14;13(10):1233. doi: 10.3390/antiox13101233 (PMC11505627; doi:10.3390/antiox13101233)
Supplement: Supplementary file 1 [file antioxidants-13-01233-s001.zip]

Archive with 1 entries (1 files):
- antioxidants-3222655-supplementary.DOC.pdf
